# Supplementary material for: Rapid Induction and Maintenance of Virus-Specific CD8+ TEMRA and CD4+ TEM Cells Following Protective Vaccination Against Dengue Virus Challenge in Humans
Source: Front Immunol. 2020 Mar 24;11:479. doi: 10.3389/fimmu.2020.00479 (PMC7105617; doi:10.3389/fimmu.2020.00479)
Supplement: Supplementary file 1 [file Table_1.XLSX]

## Sheet: DENV CD4 Megapool
Table S1A. List of epitopes in the DENV CD4 megapool.
Epitope Sequence	Alignment_start	Alignment_end	DENV ORF location
RPPFNMLKRERNRVS	11	25	C
RPSFNMLKRARNRVS	11	25	C
RPSFNMLKRVRNRVS	11	25	C
QPSFNMLKRARNRVS	11	25	C
KPSINMLKRVRNRVS	11	25	C
SINMLKRVRNRVSTG	13	27	C
SFNMLKRARNRVSTG	13	27	C
VQQLTKRFSLGMLQG	27	41	C
LRLFMALVAFLRFLT	45	59	C
KLFMALVAFLRFLTI	46	60	C
LFMALVAFLRFLTIPP	47	62	C
VMAFIAFLRFLAIPP	48	62	C
VLAFITFLRVLSIPP	48	62	C
MALVAFLRFLTIPPTA	49	64	C
FIAFLRFLAIPPTAGI	51	66	C
VAFLRFLTIPPTAGILK	52	68	C
IAFLRFLAIPPTAGV	52	66	C
AFLRFLAIPPTAGIL	53	67	C
LARWGTFKKSGAIKV	67	81	C
KRWGQLKKNKAIKIL	68	82	C
RWGTFKKSGAIKVLKG	69	84	C
RWGQLKKTKAIKILT	69	83	C
WGSFKKNGAIKVLRG	70	84	C
FKKNGAIKVLRGFKK	73	87	C
KSKAINVLRGFRKEI	75	89	C
KNKAIKILIGFRKEI	75	89	C
KSGAIKVLKGFKKEI	75	89	C
NGAIKVLRGFKKEIS	76	90	C
VLRGFKKEISNMLNI	81	95	C
VLRGFRKEIGRMLNI	81	95	C
LKGFKKEISNMLSII	82	96	C
LIGFRKEIGRMLNILN	82	97	C
RGFRKEIGRMLNILNGR	83	99	C
RGFKKEISSMLNIMN	83	97	C
RGFKKEISNMLSIMN	83	97	C
RGFKKEISNMLSIIN	83	97	C
FRKEIGRMLNILNRR	85	99	C
FKKEISSMLNIMNRR	85	99	C
KEISNMLNIMNRRKRSV	87	103	C
KEISNMLSIINKRKKTS	87	103	C
KEIGRMLNILNRRRR	87	101	C
IGRMLNILNRRRRTA	89	103	C
IGRMLNILNRRRRSV	89	103	C
IGRMLNILNRRRRST	89	103	C
IGRMLNILNRRRRTT	89	103	C
IGRMLNILNKRRRTA	89	103	C
GRMLNIMNRRRRTAG	90	104	C
GMIIMLIPTVMAFHL	104	118	C
SVALVPHVGMGLETR	207	221	M
ILRNPGFALLAGFMA	242	256	M
ILRHPGFTIMAAILA	242	256	M
PGFTILALFLAHYIG	246	260	M
SLIQKVVIFILLMLV	262	276	M
KVVIFILLMLVTPSMTM	266	282	M
IVFILLMLVTPSMAM	268	282	M
IIFILLMLVTPSMTM	268	282	M
DIELLKTEVTNPAVLR	323	338	E
IEGKVVQYENLKYTV	406	420	E
NEMILLTMKNKAWMV	475	489	E
NRKELLVTFKNAHAK	513	527	E
NRQDLLVTFKTAHAK	513	527	E
REDLLVTFKTAHAKK	514	528	E
KERMVTFKVPHAKRQ	515	529	E
KEMLVTFKNPHAKRQ	515	529	E
ELLVTFKNAHAKKQE	516	530	E
LVTFKNPHAKKQDVV	518	532	E
GHLKCRLRMDKLQLK	562	576	E
GHLKCRLKMDKLELK	562	576	E
TFVLKKEVSETQHGTI	586	601	E
ESTYRGAKRMAILGE	684	698	E
SVGGVLNSLGKMVHQIF	705	721	E
GGVFTSIGKALHQVF	707	721	E
GGVSWMVRILIGLLV	730	744	E
GGVSWMIRILIGILV	730	744	E
MKIGIGILLTWLGLN	736	750	E
QYKFQADSPKRLSAA	807	821	NS1
YKFQADSPKRLATAI	808	822	NS1
CGIRSVTRLENLMWK	831	845	NS1
LNHILLENDMKFTVV	851	865	NS1
LNYILLENDMKFTVV	851	865	NS1
IKGIMHAGKRSLRPQ	869	883	NS1
SHNQTFLIDGPETAEC	904	919	NS1
NETWKLARASFIEVK	983	997	NS1
GVFFTFVLLLSGQIT	1163	1177	NS2A
AVSFVTLITGNMSFR	1165	1179	NS2A
MAHTLIMIGSNASDR	1181	1195	NS2A
ANTFIMIGSNASDRM	1182	1196	NS2A
AHTFIMIGSNASDRM	1182	1196	NS2A
GMGVTYLALLAAYKV	1197	1211	NS2A
AVFKMSPGYVLGVFL	1207	1221	NS2A
YVLGIFLRKLTSRET	1215	1229	NS2A
LALGFFLRKLTSREN	1215	1229	NS2A
TALMVIGMAMTTVLS	1229	1243	NS2A
TALMVIGMAMTTTLS	1229	1243	NS2A
MMVLKIVRKMERYQL	1259	1273	NS2A
STMPLVMAWRTIMAVL	1285	1300	NS2A
MAMVLSIVSLFPLCL	1296	1310	NS2A
AVGLVSILASSLLRN	1357	1371	NS2B
SSLLRNDVPMAGPLV	1366	1380	NS2B
DTLTILLKATLLAVS	1440	1454	NS2B
QTLTILIRTGLLVIS	1440	1454	NS2B
VLDDGIYRILQRGLL	1494	1508	NS3
LDDGIYRIMQRGLLG	1495	1509	NS3
EGVYRIMQRGLFGKT	1497	1511	NS3
GVFHTMWHVTRGSVICH	1521	1537	NS3
GVFHTMWHVTRGAVLTY	1521	1537	NS3
GTFHTMWHVTRGAVL	1521	1535	NS3
FHTMWHVTRGAVLMH	1523	1537	NS3
FHTMWHVTRGAVLMY	1523	1537	NS3
PGLFKTLTGEIGAVTLD	1590	1606	NS3
GEIGAVTLDFKPGTS	1598	1612	NS3
IDKKGKVVGLYGNGV	1617	1631	NS3
REGKVVGLYGNGVVTK	1619	1634	NS3
KGKVIGLYGNGVVTK	1620	1634	NS3
EGKIVGLYGNGVVTTS	1620	1635	NS3
KGKVVGLYGNGVVTR	1620	1634	NS3
GKTKRYLPAIVREAI	1676	1690	NS3
LPAIVREAIKRKLRT	1682	1696	NS3
RRLRTLILAPTRVVA	1692	1706	NS3
RKLRTLILAPTRVVA	1692	1706	NS3
ALRGLPIRYQTPAIR	1712	1726	NS3
ALRGLPIRYQTPAVK	1712	1726	NS3
LKGLPIRYQTTATKS	1713	1727	NS3
GLPIRYQTPAIRAEH	1715	1729	NS3
CHATFTMRLLSPVRV	1739	1753	NS3
FTMRLLSPVRVPNYN	1743	1757	NS3
PNYNLIVMDEAHFTD	1754	1768	NS3
GEAAGIFMTATPPGSRD	1785	1801	NS3
AAAIFMTATPPGSME	1787	1801	NS3
AAAIFMTATPPGTADA	1787	1802	NS3
AGKTVWFVPSIKAGN	1833	1847	NS3
QGKTVWFVPSIKAGN	1833	1847	NS3
KGKTVWFVPSIKAGN	1833	1847	NS3
NDIANCLRKNGKRVI	1847	1861	NS3
RKNGKKVIQLSRKTF	1854	1868	NS3
NGKRVIQLSRKTFDT	1856	1870	NS3
SGKKVIQLSRKTFDT	1856	1870	NS3
NGKKVIQLSRKTFDT	1856	1870	NS3
KKVIQLSRKTFDSEY	1858	1872	NS3
IETLMLLALIAVLTG	2148	2162	NS4A
LFLISGKGIGKTSIG	2166	2180	NS4A
PESNILDIDLRPASA	2269	2284	NS4B
DVDLRPASAWTLYAVAT	2276	2292	NS4B
QIMLLILCTSQILLM	2417	2431	NS4B
LLLMRTSWALCEALT	2428	2442	NS4B
AGAGLAFSLMKSLGG	2478	2492	NS4B
GAGLAFSIMKSVGTG	2479	2493	NS4B
GLAFSLIKNAQTPRR	2481	2495	NS4B
GLLFSIMKNTTSARR	2481	2495	NS4B
GLLFSIMKNTTNSRR	2481	2495	NS4B
LAFSIMKSVGTGKRG	2482	2496	NS4B
GEKWKRQLNQLSKSE	2505	2519	NS5
TGNIVSAVNMTSRML	2720	2734	NS5
NIVASVNMVSRLLLN	2722	2736	NS5
AVNMTSRMLLNRFTM	2726	2740	NS5
NMISRMLINRFTMKH	2728	2742	NS5
KPDMTIIGRRLQRLQ	2766	2780	NS5
YKTWAYHGSYEVKAT	2795	2809	NS5
MVNGVVRLLTKPWDV	2815	2829	NS5
PKPGTRMVMTTTANWLW	2861	2877	NS5
RWLWGFLSRNKKPRI	2874	2888	NS5
REEFISKVRSNAAIGA	2891	2906	NS5
NEDHWFSRDNSYSGV	2988	3002	NS5
GLHKLGYILRDISKI	3006	3020	NS5
GYILRDISKIPGGAM	3011	3025	NS5
LLATSIFKLTYQNKVVR	3058	3074	NS5
ILAKAIFKLTYQNKVVK	3058	3074	NS5
LAKAIFKLTYQNKVVKV	3059	3075	NS5
EAIFKLTYQNKVVRV	3061	3075	NS5
LNTFTNMEAQLIRQM	3104	3118	NS5
VQLIRQMESEGIFLP	3112	3126	NS5
KPIDDRFATALTALN	3164	3178	NS5
ACLGKSYAQMWTLMY	3248	3262	NS5
CLGKAYAQMWSLMYF	3249	3263	NS5
ACLGKAYAQMWTLMY	3249	3263	NS5
YAQMWSLMYFHRRDL	3254	3268	NS5
AQMWQLMYFHRRDLR	3255	3269	NS5
WTLMYFHRRDLRLAANA	3258	3274	NS5
WSLMYFHRRDLRLASNA	3258	3274	NS5
EEYVDYMPVMKRYSA	3373	3387	NS5

## Sheet: DENV CD8 Megapool
Table S1B. List of epitopes in the DENV CD8 megapool.
Epitope Sequence	Alignment_start	Alignment_end	DENV ORF location
LAKRFSRGLL	30	39	C
GPMKLVMAFI	43	52	C
MAFIAFLRF	49	57	C
VAFLRFLTI	52	60	C
IAFLRFLAI	52	60	C
LTIPPTAGIL	58	67	C
ILNRRRRTA	95	103	C
IINKRKKTSL	95	104	C
MNRRKRSVT	96	104	C
LNRRRRTAG	96	104	C
INKRKKTSL	96	104	C
RRKRSVTMLL	98	107	C
CLMMMLPATL	105	114	C
MMMLPATLAF	107	116	C
CLIPTAMAF	108	116	pr
MLIPTAMAF	108	116	pr
MMLPATLAF	108	116	pr
TLMAMDLGEL	150	159	pr
EMCEDTVTY	158	166	pr
CNLTSTWVMY	183	192	pr
MSSEGAWKHA	226	235	M
HVQRIETWIL	234	243	M
HPGFTILALF	245	254	M
FTILALFLAH	248	257	M
TLMAAILAY	249	257	M
HFQRALIFIL	263	272	M
LLMLVTPSM	272	280	M
MLVTPSMTM	274	282	M
SMTMRCVGI	279	287	E
KPTLDFELI	319	327	E
LATLRKYCI	334	342	E
LATLRKLCI	334	342	E
CPTQGEAVL	355	363	E
LPEEQDQNY	363	371	E
EPIEGKVVQY	404	413	E
YENLKYSVI	413	421	E
LLQMEDKAWL	479	488	E
WLVHRQWFL	487	495	E
LPLPWLPGAD	497	506	E
LPGADTQGSN	502	511	E
RLRMDKLQL	567	575	E
RLKMDKLEL	567	575	E
LQLKGMSYSM	573	582	E
QLKGMSYSM	574	582	E
ELKGMSYAM	574	582	E
LKGMSYAMCL	575	584	E
MSYSMCTGKF	578	587	E
SPCKIPFEIM	612	621	E
IPFEIMDLEK	616	625	E
IMDLEKRHVL	620	629	E
MDLEKRHVL	621	629	E
LEKRHVLGRL	623	632	E
EPGQLKLNWF	664	673	E
MRGAKRMAI	687	695	E
MRGAKRMAIL	687	696	E
FGAIYGAAF	721	729	E
YGVLFSGVSW	725	734	E
SWMIRILIGF	733	742	E
WTMKIGIGIL	734	743	E
IMKIGIGVLL	735	744	E
LGLNSRSTSL	747	756	E
GMNSRSTSL	748	756	E
SRSTSLSVSL	751	760	E
VQADMGCVV	774	782	NS1
SPKRLATAI	814	822	NS1
LMWKQITPEL	842	851	NS1
IKLTVVVGDI	860	869	NS1
WKTWGKAKML	891	900	NS1
TPEARNSTF	901	909	NS1
TPEAKNSTF	901	909	NS1
NFLEVEDYGF	927	936	NS1
MFTTNIWMKF	938	947	NS1
KAVHADMGYW	968	977	NS1
RASFIEVKTC	990	999	NS1
LWPKTHTLW	1000	1008	NS1
IPKAYAGPF	1019	1027	NS1
GPWHLGKLEL	1042	1051	NS1
GPSLRTTTV	1071	1079	NS1
LRTTTVSGKL	1074	1083	NS1
RYMGEDGCWY	1098	1107	NS1
EKEENMVKSL	1116	1125	NS1
MLRTRVGTK	1150	1158	NS2A
TRVGTKHAIL	1153	1162	NS2A
GKKHMIAGVL	1156	1165	NS2A
HMIAGVFFTF	1159	1168	NS2A
MSFRDLGRVM	1176	1185	NS2A
LMMATIGIAL	1229	1238	NS2A
MMATIGIAL	1230	1238	NS2A
HQLWATLLSL	1271	1280	NS2A
FSLHYAWKTM	1287	1296	NS2A
IPLALTIKGL	1321	1330	NS2A
TSKKRSWPL	1343	1351	NS2A
MAVGMVSIL	1356	1364	NS2B
IPMTGPLVAG	1373	1382	NS2B
SPILSITISE	1418	1427	NS2B
IPITAAAWY	1461	1469	NS2B
ITAAAWYLW	1463	1471	NS2B
AYRIKQRGIL	1499	1508	NS3
RIKQKGILGY	1501	1510	NS3
KEGVFHTMW	1519	1527	NS3
VLMHRGKRI	1534	1542	NS3
MPGTFQTTTG	1589	1598	NS3
KPGTSGSPI	1608	1616	NS3
GTSGSPIIDK	1610	1619	NS3
GTSGSPIINR	1610	1619	NS3
NPEIEDDIF	1653	1661	NS3
HPGSGKTRRY	1672	1681	NS3
HPGAGKTKRY	1672	1681	NS3
IKRGLRTLIL	1690	1699	NS3
APTRVVASEM	1700	1709	NS3
APTRVVAAEM	1700	1709	NS3
ALRGLPIRY	1712	1720	NS3
MPIRYQTTAV	1716	1725	NS3
LPIRYQTPAI	1716	1725	NS3
SPVRVPNYNL	1749	1758	NS3
SPVRVPNYNM	1749	1758	NS3
VPNYNLIIM	1753	1761	NS3
DPASIAARGY	1768	1777	NS3
PASIAARGYI	1769	1778	NS3
VEMGEAAGIF	1782	1791	NS3
TPPGSRDPF	1795	1803	NS3
FPQSNAPIM	1803	1811	NS3
FPQSNAPIMD	1803	1812	NS3
APIMDEEREI	1808	1817	NS3
EERDIPERSW	1813	1822	NS3
REIPERSWNT	1815	1824	NS3
YPKTKLTDWD	1872	1881	NS3
YPKTKLTDW	1872	1880	NS3
RVIDPRRCMK	1899	1908	NS3
RVIDPRRCLK	1899	1908	NS3
RVIDPRRCL	1899	1907	NS3
DPRRCLKPV	1902	1910	NS3
MPVTVASAAQ	1925	1934	NS3
MPVTHSSAAQ	1925	1934	NS3
NPAQEDDQY	1942	1950	NS3
QYIFTGQPL	1949	1957	NS3
YTPEGIIPTL	1977	1986	NS3
NTPEGIIPA	1977	1985	NS3
NTPEGIIPAL	1977	1986	NS3
TPEGIIPAL	1978	1986	NS3
TPEGIIPSM	1978	1986	NS3
TPEGIIPSMF	1978	1987	NS3
TPEGIIPTLF	1978	1987	NS3
TPEGIIPALF	1978	1987	NS3
GEFRLRGEQR	1999	2008	NS3
GEARKTFVEL	2005	2014	NS3
GEARKTFVDL	2005	2014	NS3
GESRKTFVEL	2005	2014	NS3
EARKTFVDL	2006	2014	NS3
LPVWLAYKVA	2020	2029	NS3
LPVWLAYRVA	2020	2029	NS3
LPVWLSYKV	2020	2028	NS3
LPVWLAYKV	2020	2028	NS3
YKVASAGISY	2026	2035	NS3
REWCFTGERN	2038	2047	NS3
EENMEVEIW	2052	2060	NS3
VEIWTKEGEK	2057	2066	NS3
RPRWLDART	2070	2078	NS3
MALKDFKEF	2083	2091	NS3
AAGRKSLTL	2092	2100	NS4A
LPTFMTQKAR	2109	2118	NS4A
MTQKARNAL	2113	2121	NS4A
TAEAGGRAY	2129	2137	NS4A
LPESLETLM	2144	2152	NS4A
LSMGLITIAV	2177	2186	NS4A
IILEFFLMV	2205	2213	NS4A
EFFLMVLLI	2208	2216	NS4A
FFMMVLLIPE	2209	2218	NS4A
IPEPDRQRTP	2216	2225	NS4A
NQLIYVILTI	2228	2237	2k
QLTYVVIAIL	2229	2238	2k
YVILTILTI	2232	2240	2k
VAATMANEM	2241	2249	2k
KTDFGFYQV	2256	2264	NS4B
EPGVVSPTSY	2264	2274	NS4B
TETTILDVDL	2266	2279	NS4B
QPESNILDI	2268	2277	NS4B
RPASAWTLYA	2280	2289	NS4B
RPASAWTLY	2280	2288	NS4B
PASAWTLYAV	2281	2290	NS4B
LYAVATTIL	2287	2295	NS4B
VATTFVTPM	2290	2298	NS4B
ITPMLRHTI	2295	2303	NS4B
TPMLRHSIE	2296	2304	NS4B
IENSSVNVSL	2303	2312	NS4B
IENTSANLSL	2303	2312	NS4B
IANQATVLM	2315	2323	NS4B
MGLGKGWPL	2323	2331	NS4B
VPLLAIGCY	2338	2346	NS4B
VPLLAMGCY	2338	2346	NS4B
CYSQVNPTTL	2345	2354	NS4B
NPLTLTAAV	2350	2358	NS4B
AAVLLLVTHY	2356	2365	NS4B
VMLLVHYAI	2359	2367	NS4B
EPISYDPKF	2403	2411	NS4B
LILCVTQVLM	2421	2430	NS4B
LLLMRTTWAF	2428	2437	NS4B
LMMRTTWAL	2429	2437	NS4B
LATGPVLTLW	2443	2452	NS4B
ATGPILTLW	2444	2452	NS4B
SPGKFWNTTI	2455	2464	NS4B
IAVSMANIF	2464	2472	NS4B
IAVSTANIF	2464	2472	NS4B
YLAGAGLAF	2476	2484	NS4B
KWKSRLNAL	2507	2515	NS5
YYMATLKNV	2584	2592	NS5
YYMATLKNVT	2584	2593	NS5
IPMSTYGWNL	2609	2618	NS5
IPMATYGWNL	2609	2618	NS5
MATYGWNLVK	2611	2620	NS5
MSTYGWNIVK	2611	2620	NS5
ATYGWNLVK	2612	2620	NS5
GESSSNPTI	2643	2651	NS5
LRVLNLVENW	2657	2666	NS5
RVLKMVEPW	2658	2666	NS5
MPSVIEKMET	2682	2691	NS5
QMQRKHGGML	2691	2700	NS5
MQRKHGGML	2692	2700	NS5
VSSVNMVSRL	2724	2733	NS5
MLINRFTMR	2733	2741	NS5
FTMRHKKATY	2738	2747	NS5
QEEHKETWHY	2780	2789	NS5
WHYDQDHPY	2787	2795	NS5
QENPYRTWAY	2791	2800	NS5
WAYHGSYET	2798	2806	NS5
WAYHGSYEV	2798	2806	NS5
TKQTGSASSM	2806	2815	NS5
ASSMVNGVVR	2812	2821	NS5
KPWDVIPMV	2825	2833	NS5
KPWDVVPMV	2825	2833	NS5
DTTPFGQQR	2840	2848	NS5
TPFGQQRVF	2842	2850	NS5
EPKEGTKKLM	2860	2869	NS5
LMKITAEWLW	2868	2877	NS5
MEITAEWLW	2869	2877	NS5
LGKKKTPRM	2880	2888	NS5
KPRICTREEF	2885	2894	NS5
TPRMCTREEF	2885	2894	NS5
KPRLCTREEF	2885	2894	NS5
NPRLCTREEF	2885	2894	NS5
RPRLCTREEF	2885	2894	NS5
RAAVEDEEF	2918	2926	NS5
EAVEDSRFWE	2919	2928	NS5
KAKGSRAIW	2962	2970	NS5
KGSRAIWYMW	2964	2973	NS5
RFLEFEALGF	2977	2986	NS5
LGFLNEDHW	2984	2992	NS5
ILAKAIFKL	3058	3066	NS5
YQNKVVKVLR	3068	3077	NS5
RPTPKGAVM	3077	3085	NS5
TPKGAVMDII	3079	3088	NS5
FCSHHFHQL	3204	3212	NS5
RETACLGKAY	3245	3254	NS5
ETACLGKSY	3246	3254	NS5
ETACLGKSYA	3246	3255	NS5
ETACLGKAY	3246	3254	NS5
ETACLGKAYA	3246	3255	NS5
YAQMWTLMY	3254	3262	NS5
YAQMWSLMY	3254	3262	NS5
YAQMWQLMYF	3254	3263	NS5
NPNMIDKTPV	3317	3326	NS5
NPWMEDKTH	3317	3325	NS5
MIDKTPVHSW	3320	3329	NS5
REDLWCGSL	3338	3346	NS5
DYMPSMKRFR	3377	3386	NS5
MPSMKRFRRE	3379	3388	NS5
RREEEEAGVL	3386	3395	NS5
APFESEGVL	3387	3395	NS5
